# Supplementary material for: DNA Origami Disguises Herpes Simplex Virus 1 Particles and Controls Their Virulence
Source: Molecules. 2022 Oct 23;27(21):7162. doi: 10.3390/molecules27217162 (PMC9656247; doi:10.3390/molecules27217162)
Supplement: Supplementary file 1 [file molecules-27-07162-s001.zip]

Archive with 1 entries (1 files):
- molecules-1932178-supplementary.pdf
